# Supplementary material for: Global transcriptome analysis of pig induced pluripotent stem cells derived from six and four reprogramming factors
Source: Sci Data. 2019 Feb 26;6:190034. doi: 10.1038/sdata.2019.34 (PMC6390709; doi:10.1038/sdata.2019.34)
Supplement: Supplementary file 1 [file sdata201934-isa1.zip]

Archive with 3 entries (3 files):
- i_Investigation.txt
- s_Fukuda154B_study.txt
- a_Fukuda154B_assay.txt
