# Supplementary material for: Global transcriptome analysis of pig induced pluripotent stem cells derived from six and four reprogramming factors
Source: Sci Data. 2019 Feb 26;6:190034. doi: 10.1038/sdata.2019.34 (PMC6390709; doi:10.1038/sdata.2019.34)
Supplement: Supplementary file 1 [file sdata201934-isa1.zip › i_Investigation.txt]

# Investigation File generated for Scientific Data with Investigation File Authoring Tool version 0.1.0 on 01/02/2019 - This metadata file is CC0
ONTOLOGY SOURCE REFERENCE
Term Source Name	NCBITaxon	CLO	BTO	OBI	EFO	ERO	BAO	FBbi
Term Source File	http://data.bioontology.org/ontologies/NCBITAXON	http://data.bioontology.org/ontologies/CLO	http://data.bioontology.org/ontologies/BTO	http://data.bioontology.org/ontologies/OBI	http://data.bioontology.org/ontologies/EFO	http://data.bioontology.org/ontologies/ERO	http://data.bioontology.org/ontologies/BAO	http://data.bioontology.org/ontologies/FBbi
Term Source Version	2016AB	2.1.106	unknown	2014-08-18	2.104	2013-08-02	2.0	
Term Source Description	National Center for Biotechnology Information (NCBI) Organismal Classification	Cell Line Ontology	BRENDA Tissue and Enzyme Source Ontology	Ontology for Biomedical Investigations	Experimental Factor Ontology	Eagle-I Research Resource Ontology	BioAssay Ontology	Biological Imaging Methods Ontology
INVESTIGATION
Investigation Identifier
Investigation Title
Investigation Description
Investigation Submission Date
Investigation Public Release Date
INVESTIGATION PUBLICATIONS
Investigation PubMed ID
Investigation Publication DOI
Investigation Publication Author List
Investigation Publication Title
Investigation Publication Status
Investigation Publication Status Term Accession Number
Investigation Publication Status Term Source REF
INVESTIGATION CONTACTS
Investigation Person Last Name
Investigation Person Mid Initials
Investigation Person First Name
Investigation Person Address
Investigation Person Phone
Investigation Person Fax
Investigation Person Email
Investigation Person Affiliation
Investigation Person Roles
Investigation Person Roles Term Accession Number
Investigation Person Roles Term Source REF
STUDY
Study Identifier	10.1038/sdata.2019.34
Study Title	Global transcriptome analysis of pig induced pluripotent stem cells derived from six and four reprogramming factors
Study Submission Date	16/03/2018
Study Public Release Date	26/02/2019
Study Description	http://www.nature.com/articles/sdata201934#abstract
Study File Name	s_Fukuda154B_study.txt
Comment[Subject Keywords]	///;////;///;//
Comment[Manuscript Licence]	CC BY-4.0
Comment[Experimental Metadata Licence]	CC0
Comment[Supplementary Information File Name]	
Comment[Supplementary Information File Type]	x-zip-compressed
Comment[Supplementary Information File URL]	http://www.nature.com/articles/sdata201934#supplementary-information
Comment[Data Repository]	DNA DataBank of Japan;figshare;figshare
Comment[Data Record Accession]	DRP003312;doi:10.6084/m9.figshare.7464965;doi:10.6084/m9.figshare.7464968
Comment[Data Record URI]	https://ddbj.nig.ac.jp/DRASearch/study?acc=DRP003312;https://doi.org/10.6084/m9.figshare.7464965;https://doi.org/10.6084/m9.figshare.7464968
STUDY DESIGN DESCRIPTORS
Study Design Type	transcription profiling identification objective	cell type comparison design
Study Design Type Term Accession Number	OBI:0001331	http://www.ebi.ac.uk/efo/EFO_0001745
Study Design Type Term Source REF	OBI	EFO
STUDY PUBLICATIONS
Study PubMed ID
Study Publication DOI
Study Publication Author List
Study Publication Title
Study Publication Status
Study Publication Status Term Accession Number
Study Publication Status Term Source REF
STUDY FACTORS
Study Factor Name	number of reprogramming factors	technical replicate	biological replicate
Study Factor Type	pluripotency induction technique	technical replicate	biological replicate
Study Factor Type Term Accession Number	ERO:0002103	http://www.ebi.ac.uk/efo/EFO_0002090	http://www.ebi.ac.uk/efo/EFO_0002091
Study Factor Type Term Source REF	ERO	EFO	EFO
STUDY ASSAYS
Study Assay Measurement Type	transcriptional profiling assay
Study Assay Measurement Type Term Accession Number	BAO:0002995
Study Assay Measurement Type Term Source REF	BAO
Study Assay Technology Type	RNA sequencing
Study Assay Technology Type Term Accession Number	ERO:0001658
Study Assay Technology Type Term Source REF	ERO
Study Assay Technology Platform	instrument; manufacturer
Study Assay File Name	a_Fukuda154B_assay.txt
STUDY PROTOCOLS
Study Protocol Name	Preparation	Sequencing	Counting gene expression and downstream analysis
Study Protocol Type	sample preparation method	transcription profiling assay	data transformation
Study Protocol Type Term Accession Number	FBbi:00000001	OBI:0000424	OBI:0200000
Study Protocol Type Term Source REF	FBbi	OBI	ERO
Study Protocol Description			
Study Protocol URI	""	""	""
Study Protocol Version			
Study Protocol Parameters Name	""	instrument; manufacturer	""
Study Protocol Parameters Name Term Accession Number	""	""	""
Study Protocol Parameters Name Term Source REF	""	""	""
Study Protocol Components Name	""	""	""
Study Protocol Components Type	""	""	""
Study Protocol Components Type Term Accession Number	""	""	""
Study Protocol Components Type Term Source REF	""	""	""
STUDY CONTACTS
Study Person Last Name	Fukuda	Doi	Donai	Takahashi	Kobayashi	Hirano	Nishimori	Yasue
Study Person First Name	Tomokazu	Koji	Kenichiro	Kouhei	Hisato	Takashi	Katsuhiko	Hiroshi
Study Person Mid Initials								
Study Person Email	tomofukuda009@gmail.com	""	""	""	""	""	""	""
Study Person Phone								
Study Person Fax								
Study Person Address								
Study Person Affiliation	Graduate School of Science and Engineering, Iwate University, 4-3-5 Ueda, Morioka, Iwate, 020-8551 Japan	Tsukuba Gene Technology Laboratories Inc., Tsuchiura, 6-320 Arakawaoki, 300-0873 Japan	Graduate School of Agricultural Science, Tohoku University, 468-1, Aramaki Aza Aoba, Aoba-ku, Sendai 980-8572 Japan	Graduate School of Science and Engineering, Iwate University, 4-3-5 Ueda, Morioka, Iwate, 020-8551 Japan	NODAI Genome Research Center, Tokyo University of Agriculture, 1-1-1 Sakuragaoka, Setagaya-ku, Tokyo, 156-8502 Japan	Faculty of Agriculture, Tokyo University of Agriculture, 1737 Funako, Atsugi-shi, Kanagawa, 243-0034 Japan	Graduate School of Agricultural Science, Tohoku University, 468-1, Aramaki Aza Aoba, Aoba-ku, Sendai 980-8572 Japan	Tsukuba Gene Technology Laboratories Inc., Tsuchiura, 6-320 Arakawaoki, 300-0873 Japan
Study Person Roles								
Study Person Roles Term Accession Number								
Study Person Roles Term Source REF								
Comment[Study Person ORCID]			0000-0003-1294-7122					
Comment[Funder]								
Comment[FundRef ID]								
Comment[Funder Term Source REF]								
Comment[Grant Identifier]								
