# Supplementary material for: Global transcriptome analysis of pig induced pluripotent stem cells derived from six and four reprogramming factors
Source: Sci Data. 2019 Feb 26;6:190034. doi: 10.1038/sdata.2019.34 (PMC6390709; doi:10.1038/sdata.2019.34)
Supplement: Supplementary file 1 [file sdata201934-isa1.zip › s_Fukuda154B_study.txt]

Source Name	Characteristics[organism]	Term Source REF	Term Accession Number	Characteristics[cell line]	Term Source REF	Term Accession Number	Protocol REF	Sample Name	Factor Value[number of reprogramming factors]	Factor Value[biological replicate]	Factor Value[technical replicate]
cultured on feeder cells derived from mouse embryonic fibroblasts	Sus scrofa	NCBITaxon	NCBITaxon:9823	induced pluripotent stem cell line cell	CLO	CLO:0037307	Preparation	Total RNA from pig iPS clone 2 tech rep 2	6	2	2
cultured on feeder cells derived from mouse embryonic fibroblasts	Sus scrofa	NCBITaxon	NCBITaxon:9823	induced pluripotent stem cell line cell	CLO	CLO:0037307	Preparation	Total RNA from pig iPS clone 1 tech rep 2	6	1	2
cultured on feeder cells derived from mouse embryonic fibroblasts	Sus scrofa	NCBITaxon	NCBITaxon:9823	embryonic fibroblast	BTO	BTO:0004725	Preparation	Total RNA from pig embryonic fibroblasts tech rep 2		1	2
cultured on feeder cells derived from mouse embryonic fibroblasts	Sus scrofa	NCBITaxon	NCBITaxon:9823	embryonic fibroblast	BTO	BTO:0004725	Preparation	Total RNA from pig embryonic fibroblasts tech rep 1		1	1
cultured on feeder cells derived from mouse embryonic fibroblasts	Sus scrofa	NCBITaxon	NCBITaxon:9823	induced pluripotent stem cell line cell	CLO	CLO:0037307	Preparation	Total RNA from pig iPS clone 2 tech rep 1	6	2	1
cultured on feeder cells derived from mouse embryonic fibroblasts	Sus scrofa	NCBITaxon	NCBITaxon:9823	induced pluripotent stem cell line cell	CLO	CLO:0037307	Preparation	Total RNA from pig iPS clone 1 tech rep 1	6	1	1
