# Supplementary material for: Global transcriptome analysis of pig induced pluripotent stem cells derived from six and four reprogramming factors
Source: Sci Data. 2019 Feb 26;6:190034. doi: 10.1038/sdata.2019.34 (PMC6390709; doi:10.1038/sdata.2019.34)
Supplement: Supplementary file 1 [file sdata201934-isa1.zip › a_Fukuda154B_assay.txt]

Sample Name	Protocol REF	Parameter Value[instrument]	Parameter Value[manufacturer]	Assay Name	Raw Data File	Comment[Data Repository]	Comment[Data Record Accession]	Comment[Data Record URI]	Protocol REF	Derived Data File	Comment[Data Repository]	Comment[Data Record Accession]	Comment[Data Record URI]	Protocol REF	Derived Data File	Comment[Data Repository]	Comment[Data Record Accession]	Comment[Data Record URI]
Total RNA from pig iPS clone 2 tech rep 2	Sequencing	HiSeq 2500	Illumina	DRX152011	Illumina HiSeq 2500 paired end sequencing of SAMD00153270	DNA DataBank of Japan	DRP003312	https://ddbj.nig.ac.jp/DRASearch/study?acc=DRP003312	Counting gene expression and downstream analysis	tmm_edger_3_0.1_0.05_TCC_Normalized.csv	figshare	doi:10.6084/m9.figshare.7464965	https://doi.org/10.6084/m9.figshare.7464965	Counting gene expression and downstream analysis	tmm_edger_3_0.1_0.05_TCC.csv	figshare	doi:10.6084/m9.figshare.7464968	https://doi.org/10.6084/m9.figshare.7464968
Total RNA from pig iPS clone 1 tech rep 2	Sequencing	HiSeq 2500	Illumina	DRX152010	Illumina HiSeq 2500 paired end sequencing of SAMD00153269	DNA DataBank of Japan	DRP003312	https://ddbj.nig.ac.jp/DRASearch/study?acc=DRP003312	Counting gene expression and downstream analysis	tmm_edger_3_0.1_0.05_TCC_Normalized.csv	figshare	doi:10.6084/m9.figshare.7464965	https://doi.org/10.6084/m9.figshare.7464965	Counting gene expression and downstream analysis	tmm_edger_3_0.1_0.05_TCC.csv	figshare	doi:10.6084/m9.figshare.7464968	https://doi.org/10.6084/m9.figshare.7464968
Total RNA from pig embryonic fibroblasts tech rep 2	Sequencing	HiSeq 2500	Illumina	DRX152009	Illumina HiSeq 2500 paired end sequencing of SAMD00153268	DNA DataBank of Japan	DRP003312	https://ddbj.nig.ac.jp/DRASearch/study?acc=DRP003312	Counting gene expression and downstream analysis	tmm_edger_3_0.1_0.05_TCC_Normalized.csv	figshare	doi:10.6084/m9.figshare.7464965	https://doi.org/10.6084/m9.figshare.7464965	Counting gene expression and downstream analysis	tmm_edger_3_0.1_0.05_TCC.csv	figshare	doi:10.6084/m9.figshare.7464968	https://doi.org/10.6084/m9.figshare.7464968
Total RNA from pig embryonic fibroblasts tech rep 1	Sequencing	HiSeq 2500	Illumina	DRX117351	Illumina HiSeq 2500 paired end sequencing of SAMD00057781	DNA DataBank of Japan	DRP003312	https://ddbj.nig.ac.jp/DRASearch/study?acc=DRP003312	Counting gene expression and downstream analysis	tmm_edger_3_0.1_0.05_TCC_Normalized.csv	figshare	doi:10.6084/m9.figshare.7464965	https://doi.org/10.6084/m9.figshare.7464965	Counting gene expression and downstream analysis	tmm_edger_3_0.1_0.05_TCC.csv	figshare	doi:10.6084/m9.figshare.7464968	https://doi.org/10.6084/m9.figshare.7464968
Total RNA from pig iPS clone 2 tech rep 1	Sequencing	HiSeq 2500	Illumina	DRX117350	Illumina HiSeq 2500 paired end sequencing of SAMD00057783	DNA DataBank of Japan	DRP003312	https://ddbj.nig.ac.jp/DRASearch/study?acc=DRP003312	Counting gene expression and downstream analysis	tmm_edger_3_0.1_0.05_TCC_Normalized.csv	figshare	doi:10.6084/m9.figshare.7464965	https://doi.org/10.6084/m9.figshare.7464965	Counting gene expression and downstream analysis	tmm_edger_3_0.1_0.05_TCC.csv	figshare	doi:10.6084/m9.figshare.7464968	https://doi.org/10.6084/m9.figshare.7464968
Total RNA from pig iPS clone 1 tech rep 1	Sequencing	HiSeq 2500	Illumina	DRX117349	Illumina HiSeq 2500 paired end sequencing of SAMD00057782	DNA DataBank of Japan	DRP003312	https://ddbj.nig.ac.jp/DRASearch/study?acc=DRP003312	Counting gene expression and downstream analysis	tmm_edger_3_0.1_0.05_TCC_Normalized.csv	figshare	doi:10.6084/m9.figshare.7464965	https://doi.org/10.6084/m9.figshare.7464965	Counting gene expression and downstream analysis	tmm_edger_3_0.1_0.05_TCC.csv	figshare	doi:10.6084/m9.figshare.7464968	https://doi.org/10.6084/m9.figshare.7464968
